# Supplementary material for: Analysis of clinical failure of anti-tau and anti-synuclein antibodies in neurodegeneration using a quantitative systems pharmacology model
Source: Sci Rep. 2023 Sep 1;13:14342. doi: 10.1038/s41598-023-41382-0 (PMC10474108; doi:10.1038/s41598-023-41382-0)
Supplement: Supplementary file 1 — Supplementary Information 1. [file 41598_2023_41382_MOESM1_ESM.xlsx]

## Sheet: ODEs QSP
Name	ODE
A_B_CSF	d(A_B_CSF * CSF) / dt = 0
A_B_EBBB_B	d(A_B_EBBB_B * Endo_BBB) / dt = 0
A_B_EBBB_U	d(A_B_EBBB_U * Endo_BBB) / dt = 0
A_B_EBCSFB_B	d(A_B_EBCSFB_B * Endo_BCSFB) / dt = 0
A_B_EBCSFB_U	d(A_B_EBCSFB_U * Endo_BCSFB) / dt = 0
A_B_ISF	d(A_B_ISF * ISF) / dt = -(diff_A_ISF_SynCleft * A_B_ISF) + diff_A_SynCleft_ISF * A
A_B_V	d(A_B_V * Brain_Vascular) / dt = 0
A_def	d(A_def * Comp_def) / dt = -(fta_def_0 * A_def * T_def_0 * Comp_def) -(fta_def_1 * A_def * T_def_1 * Comp_def)
A_L	d(A_L * Lymph) / dt = 0
A_P	d(A_P * Plasma) / dt = PK_SC_ka * PK_SC_bio * SC_absorption
A_T_E_B	d(A_T_E_B * Tissue_Endosomal) / dt = 0
A_T_E_U	d(A_T_E_U * Tissue_Endosomal) / dt = 0
A_T_I	d(A_T_I * Tissue_Interstitial) / dt = 0
A_T_V	d(A_T_V * Tissue_Vascular) / dt = 0
A	d(A * ISF_synaptic_cleft) / dt = diff_A_ISF_SynCleft * A_B_ISF -(diff_A_SynCleft_ISF * A) -(fta_0 * T_0 * A * ISF_synaptic_cleft) -(fta_1 * T_1 * A * ISF_synaptic_cleft)
B_BBBFcRn_U	d(B_BBBFcRn_U * Endo_BBB) / dt = 0
B_BCSFBFcRn_U	d(B_BCSFBFcRn_U * Endo_BCSFB) / dt = 0
L_ISF	d(L_ISF * ISF) / dt = bligr * RL_Axon * ISF -(fligr * L_ISF * Rfree_Axon * ISF)
L	d(L * ISF_synaptic_cleft) / dt = bligr * RL * ISF_synaptic_cleft -(fligr * L * Rfree * ISF_synaptic_cleft)
P_Axon	d(P_Axon * ISF) / dt = pinoAb * PT_Axon * ISF -(ftp * T_B_ISF_0 * P_Axon * ISF)
PT_Axon	d(PT_Axon * ISF) / dt = -(pinoAb * PT_Axon * ISF) + ftp * T_B_ISF_0 * P_Axon * ISF
P	d(P * ISF_synaptic_cleft) / dt = pinoAb * PT * ISF_synaptic_cleft -(ftp * T_0 * P * ISF_synaptic_cleft)
PT	d(PT * ISF_synaptic_cleft) / dt = -(pinoAb * PT * ISF_synaptic_cleft) + ftp * T_0 * P * ISF_synaptic_cleft
R_Axon_0	d(R_Axon_0 * ISF) / dt = -(ab_0 * R_Axon_0 * ISF) -(btr_0 * R_Axon_0 * ISF) + ftr_0 * T_B_ISF_0 * Rfree_Axon * ISF
R_Axon_1	d(R_Axon_1 * ISF) / dt = -(ab_1 * R_Axon_1 * ISF) -(btr_1 * R_Axon_1 * ISF) + ftr_1 * T_B_ISF_1 * Rfree_Axon * ISF
Rfree_Axon	d(Rfree_Axon * ISF) / dt = bligr * RL_Axon * ISF -(fligr * L_ISF * Rfree_Axon * ISF) + rr_Axon * (Rconc_Axon - RL_Axon - (R_Axon_0 + R_Axon_1) - Rfree_Axon) * ISF + btr_0 * R_Axon_0 * ISF + btr_1 * R_Axon_1 * ISF -(ftr_0 * T_B_ISF_0 * Rfree_Axon * ISF) -(ftr_1 * T_B_ISF_1 * Rfree_Axon * ISF)
Rfree	d(Rfree * ISF_synaptic_cleft) / dt = bligr * RL * ISF_synaptic_cleft -(fligr * L * Rfree * ISF_synaptic_cleft) + rr * (Rconc - RL - (R_0 + R_1) - Rfree) * ISF_synaptic_cleft + btr_0 * R_0 * ISF_synaptic_cleft + btr_1 * R_1 * ISF_synaptic_cleft -(ftr_0 * T_0 * Rfree * ISF_synaptic_cleft) -(ftr_1 * T_1 * Rfree * ISF_synaptic_cleft)
RL_Axon	d(RL_Axon * ISF) / dt = -(bligr * RL_Axon * ISF) + fligr * L_ISF * Rfree_Axon * ISF
RL	d(RL * ISF_synaptic_cleft) / dt = -(bligr * RL * ISF_synaptic_cleft) + fligr * L * Rfree * ISF_synaptic_cleft
R_0	d(R_0 * ISF_synaptic_cleft) / dt = -(ab_0 * R_0 * ISF_synaptic_cleft) -(btr_0 * R_0 * ISF_synaptic_cleft) + ftr_0 * T_0 * Rfree * ISF_synaptic_cleft
R_1	d(R_1 * ISF_synaptic_cleft) / dt = -(ab_1 * R_1 * ISF_synaptic_cleft) -(btr_1 * R_1 * ISF_synaptic_cleft) + ftr_1 * T_1 * Rfree * ISF_synaptic_cleft
SC_absorption	d(SC_absorption) / dt = -(PK_SC_ka * PK_SC_bio * SC_absorption) -(PK_SC_ka * (1 - PK_SC_bio) * SC_absorption)
T_B_CSF_0	d(T_B_CSF_0 * CSF) / dt = 0
T_B_CSF_1	d(T_B_CSF_1 * CSF) / dt = 0
T_B_EBBB_0	d(T_B_EBBB_0 * Endo_BBB) / dt = 0
T_B_EBBB_1	d(T_B_EBBB_1 * Endo_BBB) / dt = 0
T_B_EBCSFB_0	d(T_B_EBCSFB_0 * Endo_BCSFB) / dt = 0
T_B_EBCSFB_1	d(T_B_EBCSFB_1 * Endo_BCSFB) / dt = 0
T_B_ISF_0	d(T_B_ISF_0 * ISF) / dt = -(kdeg_ISF * T_B_ISF_0 * ISF) -(log(2) / HL_ISF_0 * T_B_ISF_0 * ISF) + log(2) / HL_0 * T_0 * ISF_synaptic_cleft -(ftp * T_B_ISF_0 * P_Axon * ISF) + btr_0 * R_Axon_0 * ISF -(ftr_0 * T_B_ISF_0 * Rfree_Axon * ISF)
T_B_ISF_1	d(T_B_ISF_1 * ISF) / dt = -(kdeg_ISF * T_B_ISF_1 * ISF) -(log(2) / HL_ISF_1 * T_B_ISF_1 * ISF) + log(2) / HL_1 * T_1 * ISF_synaptic_cleft + btr_1 * R_Axon_1 * ISF -(ftr_1 * T_B_ISF_1 * Rfree_Axon * ISF)
T_B_V_0	d(T_B_V_0 * Brain_Vascular) / dt = 0
T_B_V_1	d(T_B_V_1 * Brain_Vascular) / dt = 0
T_def_0	d(T_def_0 * Comp_def) / dt = -(fta_def_0 * A_def * T_def_0 * Comp_def)
T_def_1	d(T_def_1 * Comp_def) / dt = -(fta_def_1 * A_def * T_def_1 * Comp_def)
T_FcRn_U	d(T_FcRn_U * Tissue_Endosomal) / dt = 0
T_L_0	d(T_L_0 * Lymph) / dt = 0
T_L_1	d(T_L_1 * Lymph) / dt = 0
T_P_0	d(T_P_0 * Plasma) / dt = 0
T_P_1	d(T_P_1 * Plasma) / dt = 0
T_T_E_0	d(T_T_E_0 * Tissue_Endosomal) / dt = 0
T_T_E_1	d(T_T_E_1 * Tissue_Endosomal) / dt = 0
T_T_I_0	d(T_T_I_0 * Tissue_Interstitial) / dt = 0
T_T_I_1	d(T_T_I_1 * Tissue_Interstitial) / dt = 0
T_T_V_0	d(T_T_V_0 * Tissue_Vascular) / dt = 0
T_T_V_1	d(T_T_V_1 * Tissue_Vascular) / dt = 0
TA_B_CSF_0	d(TA_B_CSF_0 * CSF) / dt = 0
TA_B_CSF_1	d(TA_B_CSF_1 * CSF) / dt = 0
TA_B_EBBB_B_0	d(TA_B_EBBB_B_0 * Endo_BBB) / dt = 0
TA_B_EBBB_B_1	d(TA_B_EBBB_B_1 * Endo_BBB) / dt = 0
TA_B_EBBB_U_0	d(TA_B_EBBB_U_0 * Endo_BBB) / dt = 0
TA_B_EBBB_U_1	d(TA_B_EBBB_U_1 * Endo_BBB) / dt = 0
TA_B_EBCSFB_B_0	d(TA_B_EBCSFB_B_0 * Endo_BCSFB) / dt = 0
TA_B_EBCSFB_B_1	d(TA_B_EBCSFB_B_1 * Endo_BCSFB) / dt = 0
TA_B_EBCSFB_U_0	d(TA_B_EBCSFB_U_0 * Endo_BCSFB) / dt = 0
TA_B_EBCSFB_U_1	d(TA_B_EBCSFB_U_1 * Endo_BCSFB) / dt = 0
TA_B_ISF_0	d(TA_B_ISF_0 * ISF) / dt = -(diff_TA_ISF_SynCleft * TA_B_ISF_0) + diff_TA_SynCleft_ISF * TA_0
TA_B_ISF_1	d(TA_B_ISF_1 * ISF) / dt = -(diff_TA_ISF_SynCleft * TA_B_ISF_1) + diff_TA_SynCleft_ISF * TA_1
TA_B_V_0	d(TA_B_V_0 * Brain_Vascular) / dt = 0
TA_B_V_1	d(TA_B_V_1 * Brain_Vascular) / dt = 0
TA_def_0	d(TA_def_0 * Comp_def) / dt = fta_def_0 * A_def * T_def_0 * Comp_def
TA_def_1	d(TA_def_1 * Comp_def) / dt = fta_def_1 * A_def * T_def_1 * Comp_def
TA_L_0	d(TA_L_0 * Lymph) / dt = 0
TA_L_1	d(TA_L_1 * Lymph) / dt = 0
TA_P_0	d(TA_P_0 * Plasma) / dt = 0
TA_P_1	d(TA_P_1 * Plasma) / dt = 0
TA_T_E_B_0	d(TA_T_E_B_0 * Tissue_Endosomal) / dt = 0
TA_T_E_B_1	d(TA_T_E_B_1 * Tissue_Endosomal) / dt = 0
TA_T_E_U_0	d(TA_T_E_U_0 * Tissue_Endosomal) / dt = 0
TA_T_E_U_1	d(TA_T_E_U_1 * Tissue_Endosomal) / dt = 0
TA_T_I_0	d(TA_T_I_0 * Tissue_Interstitial) / dt = 0
TA_T_I_1	d(TA_T_I_1 * Tissue_Interstitial) / dt = 0
TA_T_V_0	d(TA_T_V_0 * Tissue_Vascular) / dt = 0
TA_T_V_1	d(TA_T_V_1 * Tissue_Vascular) / dt = 0
TA_0	d(TA_0 * ISF_synaptic_cleft) / dt = diff_TA_ISF_SynCleft * TA_B_ISF_0 -(diff_TA_SynCleft_ISF * TA_0) + fta_0 * T_0 * A * ISF_synaptic_cleft
TA_1	d(TA_1 * ISF_synaptic_cleft) / dt = diff_TA_ISF_SynCleft * TA_B_ISF_1 -(diff_TA_SynCleft_ISF * TA_1) + fta_1 * T_1 * A * ISF_synaptic_cleft
TiAbsAxon_0	d(TiAbsAxon_0 * Intracellular_compartment) / dt = ab_0 * R_Axon_0 * ISF -(TiAbsAxon_0 * kdeg_0 * Intracellular_compartment)
TiAbsAxon_1	d(TiAbsAxon_1 * Intracellular_compartment) / dt = ab_1 * R_Axon_1 * ISF -(TiAbsAxon_1 * kdeg_1 * Intracellular_compartment)
TiAbs_0	d(TiAbs_0 * Intracellular_compartment) / dt = ab_0 * R_0 * ISF_synaptic_cleft -(TiAbs_0 * kdeg_0 * Intracellular_compartment)
TiAbs_1	d(TiAbs_1 * Intracellular_compartment) / dt = ab_1 * R_1 * ISF_synaptic_cleft -(TiAbs_1 * kdeg_1 * Intracellular_compartment)
TiPinoAxon_0	d(TiPinoAxon_0 * Intracellular_compartment) / dt = -(TiPinoAxon_0 * kdeg_0 * Intracellular_compartment) + pinoAb * PT_Axon * ISF
TiPinoAxon_1	d(TiPinoAxon_1 * Intracellular_compartment) / dt = -(TiPinoAxon_1 * kdeg_1 * Intracellular_compartment)
TiPino_0	d(TiPino_0 * Intracellular_compartment) / dt = -(TiPino_0 * kdeg_0 * Intracellular_compartment) + pinoAb * PT * ISF_synaptic_cleft
TiPino_1	d(TiPino_1 * Intracellular_compartment) / dt = -(TiPino_1 * kdeg_1 * Intracellular_compartment)
T_0	d(T_0 * ISF_synaptic_cleft) / dt = s_0 * ISF_synaptic_cleft + log(2) / HL_ISF_0 * T_B_ISF_0 * ISF -(log(2) / HL_0 * T_0 * ISF_synaptic_cleft) -(fta_0 * T_0 * A * ISF_synaptic_cleft) -(ftp * T_0 * P * ISF_synaptic_cleft) + btr_0 * R_0 * ISF_synaptic_cleft -(ftr_0 * T_0 * Rfree * ISF_synaptic_cleft)
T_1	d(T_1 * ISF_synaptic_cleft) / dt = s_1 * ISF_synaptic_cleft + log(2) / HL_ISF_1 * T_B_ISF_1 * ISF -(log(2) / HL_1 * T_1 * ISF_synaptic_cleft) -(fta_1 * T_1 * A * ISF_synaptic_cleft) + btr_1 * R_1 * ISF_synaptic_cleft -(ftr_1 * T_1 * Rfree * ISF_synaptic_cleft)

## Sheet: ODE Antibody PBPK
Name	ODE
A_B_BBBFcRn_U	d(A_B_BBBFcRn_U) / dt = CLUP_BBB * (1 - FR_B) * (A_B_EBBB_B / V_B_EBBB) + CLUP_BBB * FR_B * (A_B_EBBB_B / V_B_EBBB) -(kon_FcRn * (A_B_EBBB_U * A_B_BBBFcRn_U) / V_B_EBBB) + koff_FcRn * A_B_EBBB_B
A_B_BCSFBFcRn_U	d(A_B_BCSFBFcRn_U) / dt = CLUP_BCSFB * (1 - FR_B) * (A_B_EBCSFB_B / V_B_EBCSFB) + CLUP_BCSFB * FR_B * (A_B_EBCSFB_B / V_B_EBCSFB) -(kon_FcRn * (A_B_BCSFBFcRn_U * A_B_EBCSFB_U) / V_B_EBCSFB) + koff_FcRn * A_B_EBCSFB_B
A_B_CSF	d(A_B_CSF) / dt = -(CLUP_BCSFB * (A_B_CSF / V_B_CSF)) -(Q_B_ECF * (A_B_CSF / V_B_CSF)) -((1 - sigma_CSF) * Q_B_CSF * (A_B_CSF / V_B_CSF)) + CLUP_BCSFB * (1 - FR_B) * (A_B_EBCSFB_B / V_B_EBCSFB) + Q_B_ECF * (A_B_I / V_B_I) + (1 - sigma_BCSFB) * Q_B_CSF * (A_B_V / V_B_V)
A_B_EBBB_B	d(A_B_EBBB_B) / dt = -(CLUP_BBB * (1 - FR_B) * (A_B_EBBB_B / V_B_EBBB)) -(CLUP_BBB * FR_B * (A_B_EBBB_B / V_B_EBBB)) + kon_FcRn * (A_B_EBBB_U * A_B_BBBFcRn_U) / V_B_EBBB -(koff_FcRn * A_B_EBBB_B)
A_B_EBBB_U	d(A_B_EBBB_U) / dt = CLUP_BBB * (A_B_I / V_B_I) + CLUP_BBB * (A_B_V / V_B_V) -(kdeg * A_B_EBBB_U) -(kon_FcRn * (A_B_EBBB_U * A_B_BBBFcRn_U) / V_B_EBBB) + koff_FcRn * A_B_EBBB_B
A_B_EBCSFB_B	d(A_B_EBCSFB_B) / dt = -(CLUP_BCSFB * (1 - FR_B) * (A_B_EBCSFB_B / V_B_EBCSFB)) -(CLUP_BCSFB * FR_B * (A_B_EBCSFB_B / V_B_EBCSFB)) + kon_FcRn * (A_B_BCSFBFcRn_U * A_B_EBCSFB_U) / V_B_EBCSFB -(koff_FcRn * A_B_EBCSFB_B)
A_B_EBCSFB_U	d(A_B_EBCSFB_U) / dt = CLUP_BCSFB * (A_B_CSF / V_B_CSF) + CLUP_BCSFB * (A_B_V / V_B_V) -(kdeg * A_B_EBCSFB_U) -(kon_FcRn * (A_B_BCSFBFcRn_U * A_B_EBCSFB_U) / V_B_EBCSFB) + koff_FcRn * A_B_EBCSFB_B
A_B_I	d(A_B_I) / dt = Q_B_ECF * (A_B_CSF / V_B_CSF) + CLUP_BBB * (1 - FR_B) * (A_B_EBBB_B / V_B_EBBB) -(Q_B_ECF * (A_B_I / V_B_I)) -(CLUP_BBB * (A_B_I / V_B_I)) -((1 - sigma_ISF) * Q_B_ECF * (A_B_I / V_B_I)) + (1 - sigma_BBB) * Q_B_ECF * (A_B_V / V_B_V)
A_B_V	d(A_B_V) / dt = CLUP_BBB * FR_B * (A_B_EBBB_B / V_B_EBBB) + CLUP_BCSFB * FR_B * (A_B_EBCSFB_B / V_B_EBCSFB) -(CLUP_BBB * (A_B_V / V_B_V)) -(CLUP_BCSFB * (A_B_V / V_B_V)) -((1 - sigma_BBB) * Q_B_ECF * (A_B_V / V_B_V)) -((1 - sigma_BCSFB) * Q_B_CSF * (A_B_V / V_B_V)) -((Q_B - L_B) * (A_B_V / V_B_V)) + Q_B * (A_P / V_P)
A_L	d(A_L) / dt = (1 - sigma_CSF) * Q_B_CSF * (A_B_CSF / V_B_CSF) + (1 - sigma_ISF) * Q_B_ECF * (A_B_I / V_B_I) -((L_T + L_B) * (A_L / V_L)) + (1 - sigma_TL) * L_T * (A_T_I / V_T_I)
A_P	d(A_P) / dt = (Q_B - L_B) * (A_B_V / V_B_V) + (L_T + L_B) * (A_L / V_L) -(Q_B * (A_P / V_P)) -(Q_T * (A_P / V_P)) + (Q_T - L_T) * (A_T_V / V_T_V)
A_T_E_B	d(A_T_E_B) / dt = kon_FcRn * (A_T_E_U * A_T_FcRn_U) / V_T_E -(koff_FcRn * A_T_E_B) -(CLUP_T * (1 - FR) * (A_T_E_B / V_T_E)) -(CLUP_T * FR * (A_T_E_B / V_T_E))
A_T_E_U	d(A_T_E_U) / dt = -(kon_FcRn * (A_T_E_U * A_T_FcRn_U) / V_T_E) + koff_FcRn * A_T_E_B -(kdeg * A_T_E_U) + CLUP_T * (A_T_I / V_T_I) + CLUP_T * (A_T_V / V_T_V)
A_T_FcRn_U	d(A_T_FcRn_U) / dt = -(kon_FcRn * (A_T_E_U * A_T_FcRn_U) / V_T_E) + koff_FcRn * A_T_E_B + CLUP_T * (1 - FR) * (A_T_E_B / V_T_E) + CLUP_T * FR * (A_T_E_B / V_T_E)
A_T_I	d(A_T_I) / dt = CLUP_T * (1 - FR) * (A_T_E_B / V_T_E) -((1 - sigma_TL) * L_T * (A_T_I / V_T_I)) -(CLUP_T * (A_T_I / V_T_I)) + (1 - sigma_Tv) * L_T * (A_T_V / V_T_V)
A_T_V	d(A_T_V) / dt = Q_T * (A_P / V_P) + CLUP_T * FR * (A_T_E_B / V_T_E) -((Q_T - L_T) * (A_T_V / V_T_V)) -(CLUP_T * (A_T_V / V_T_V)) -((1 - sigma_Tv) * L_T * (A_T_V / V_T_V))

## Sheet: ODE Antibody-Tau PBPK
Name	ODE
C_B_BBBFcRn_U	d(C_B_BBBFcRn_U * Endo_BBB) / dt = CLUP_BBB * (1 - FR_B) * C_B_EBBB_B_0 + CLUP_BBB * (1 - FR_B) * C_B_EBBB_B_1 + CLUP_BBB * FR_B * C_B_EBBB_B_0 + CLUP_BBB * FR_B * C_B_EBBB_B_1 -(kon_FcRn * C_B_EBBB_U_0 * C_B_BBBFcRn_U * Endo_BBB) -(kon_FcRn * C_B_EBBB_U_1 * C_B_BBBFcRn_U * Endo_BBB) + koff_FcRn * C_B_EBBB_B_0 * Endo_BBB + koff_FcRn * C_B_EBBB_B_1 * Endo_BBB
C_B_BCSFBFcRn_U	d(C_B_BCSFBFcRn_U * Endo_BCSFB) / dt = CLUP_BCSFB * (1 - FR_B) * C_B_EBCSFB_B_0 + CLUP_BCSFB * (1 - FR_B) * C_B_EBCSFB_B_1 + CLUP_BCSFB * FR_B * C_B_EBCSFB_B_0 + CLUP_BCSFB * FR_B * C_B_EBCSFB_B_1 -(kon_FcRn * C_B_BCSFBFcRn_U * C_B_EBCSFB_U_0 * Endo_BCSFB) -(kon_FcRn * C_B_BCSFBFcRn_U * C_B_EBCSFB_U_1 * Endo_BCSFB) + koff_FcRn * C_B_EBCSFB_B_0 * Endo_BCSFB + koff_FcRn * C_B_EBCSFB_B_1 * Endo_BCSFB
C_B_CSF_0	d(C_B_CSF_0 * CSF) / dt = -(CLUP_BCSFB * C_B_CSF_0) -(Q_B_ECF * C_B_CSF_0) -((1 - sigma_CSF) * Q_B_CSF * C_B_CSF_0) + CLUP_BCSFB * (1 - FR_B) * C_B_EBCSFB_B_0 + Q_B_ECF * C_B_I_0 + (1 - sigma_BCSFB) * Q_B_CSF * C_B_V_0
C_B_CSF_1	d(C_B_CSF_1 * CSF) / dt = -(CLUP_BCSFB * C_B_CSF_1) -(Q_B_ECF * C_B_CSF_1) -((1 - sigma_CSF) * Q_B_CSF * C_B_CSF_1) + CLUP_BCSFB * (1 - FR_B) * C_B_EBCSFB_B_1 + Q_B_ECF * C_B_I_1 + (1 - sigma_BCSFB) * Q_B_CSF * C_B_V_1
C_B_EBBB_B_0	d(C_B_EBBB_B_0 * Endo_BBB) / dt = -(CLUP_BBB * (1 - FR_B) * C_B_EBBB_B_0) -(CLUP_BBB * FR_B * C_B_EBBB_B_0) + kon_FcRn * C_B_EBBB_U_0 * C_B_BBBFcRn_U * Endo_BBB -(koff_FcRn * C_B_EBBB_B_0 * Endo_BBB)
C_B_EBBB_B_1	d(C_B_EBBB_B_1 * Endo_BBB) / dt = -(CLUP_BBB * (1 - FR_B) * C_B_EBBB_B_1) -(CLUP_BBB * FR_B * C_B_EBBB_B_1) + kon_FcRn * C_B_EBBB_U_1 * C_B_BBBFcRn_U * Endo_BBB -(koff_FcRn * C_B_EBBB_B_1 * Endo_BBB)
C_B_EBBB_U_0	d(C_B_EBBB_U_0 * Endo_BBB) / dt = CLUP_BBB * C_B_I_0 + CLUP_BBB * C_B_V_0 -(kdeg * C_B_EBBB_U_0 * Endo_BBB) -(kon_FcRn * C_B_EBBB_U_0 * C_B_BBBFcRn_U * Endo_BBB) + koff_FcRn * C_B_EBBB_B_0 * Endo_BBB
C_B_EBBB_U_1	d(C_B_EBBB_U_1 * Endo_BBB) / dt = CLUP_BBB * C_B_I_1 + CLUP_BBB * C_B_V_1 -(kdeg * C_B_EBBB_U_1 * Endo_BBB) -(kon_FcRn * C_B_EBBB_U_1 * C_B_BBBFcRn_U * Endo_BBB) + koff_FcRn * C_B_EBBB_B_1 * Endo_BBB
C_B_EBCSFB_B_0	d(C_B_EBCSFB_B_0 * Endo_BCSFB) / dt = -(CLUP_BCSFB * (1 - FR_B) * C_B_EBCSFB_B_0) -(CLUP_BCSFB * FR_B * C_B_EBCSFB_B_0) + kon_FcRn * C_B_BCSFBFcRn_U * C_B_EBCSFB_U_0 * Endo_BCSFB -(koff_FcRn * C_B_EBCSFB_B_0 * Endo_BCSFB)
C_B_EBCSFB_B_1	d(C_B_EBCSFB_B_1 * Endo_BCSFB) / dt = -(CLUP_BCSFB * (1 - FR_B) * C_B_EBCSFB_B_1) -(CLUP_BCSFB * FR_B * C_B_EBCSFB_B_1) + kon_FcRn * C_B_BCSFBFcRn_U * C_B_EBCSFB_U_1 * Endo_BCSFB -(koff_FcRn * C_B_EBCSFB_B_1 * Endo_BCSFB)
C_B_EBCSFB_U_0	d(C_B_EBCSFB_U_0 * Endo_BCSFB) / dt = CLUP_BCSFB * C_B_CSF_0 + CLUP_BCSFB * C_B_V_0 -(kdeg * C_B_EBCSFB_U_0 * Endo_BCSFB) -(kon_FcRn * C_B_BCSFBFcRn_U * C_B_EBCSFB_U_0 * Endo_BCSFB) + koff_FcRn * C_B_EBCSFB_B_0 * Endo_BCSFB
C_B_EBCSFB_U_1	d(C_B_EBCSFB_U_1 * Endo_BCSFB) / dt = CLUP_BCSFB * C_B_CSF_1 + CLUP_BCSFB * C_B_V_1 -(kdeg * C_B_EBCSFB_U_1 * Endo_BCSFB) -(kon_FcRn * C_B_BCSFBFcRn_U * C_B_EBCSFB_U_1 * Endo_BCSFB) + koff_FcRn * C_B_EBCSFB_B_1 * Endo_BCSFB
C_B_I_0	d(C_B_I_0 * ISF) / dt = Q_B_ECF * C_B_CSF_0 + CLUP_BBB * (1 - FR_B) * C_B_EBBB_B_0 -(Q_B_ECF * C_B_I_0) -(CLUP_BBB * C_B_I_0) -((1 - sigma_ISF) * Q_B_ECF * C_B_I_0) + (1 - sigma_BBB) * Q_B_ECF * C_B_V_0
C_B_I_1	d(C_B_I_1 * ISF) / dt = Q_B_ECF * C_B_CSF_1 + CLUP_BBB * (1 - FR_B) * C_B_EBBB_B_1 -(Q_B_ECF * C_B_I_1) -(CLUP_BBB * C_B_I_1) -((1 - sigma_ISF) * Q_B_ECF * C_B_I_1) + (1 - sigma_BBB) * Q_B_ECF * C_B_V_1
C_B_V_0	d(C_B_V_0 * Brain_Vascular) / dt = CLUP_BBB * FR_B * C_B_EBBB_B_0 + CLUP_BCSFB * FR_B * C_B_EBCSFB_B_0 -(CLUP_BBB * C_B_V_0) -(CLUP_BCSFB * C_B_V_0) -((1 - sigma_BBB) * Q_B_ECF * C_B_V_0) -((1 - sigma_BCSFB) * Q_B_CSF * C_B_V_0) -((Q_B - L_B) * C_B_V_0) + Q_B * C_P_0
C_B_V_1	d(C_B_V_1 * Brain_Vascular) / dt = CLUP_BBB * FR_B * C_B_EBBB_B_1 + CLUP_BCSFB * FR_B * C_B_EBCSFB_B_1 -(CLUP_BBB * C_B_V_1) -(CLUP_BCSFB * C_B_V_1) -((1 - sigma_BBB) * Q_B_ECF * C_B_V_1) -((1 - sigma_BCSFB) * Q_B_CSF * C_B_V_1) -((Q_B - L_B) * C_B_V_1) + Q_B * C_P_1
C_L_0	d(C_L_0 * Lymph) / dt = (1 - sigma_CSF) * Q_B_CSF * C_B_CSF_0 + (1 - sigma_ISF) * Q_B_ECF * C_B_I_0 -((L_T + L_B) * C_L_0) + (1 - sigma_TL) * L_T * C_T_I_0
C_L_1	d(C_L_1 * Lymph) / dt = (1 - sigma_CSF) * Q_B_CSF * C_B_CSF_1 + (1 - sigma_ISF) * Q_B_ECF * C_B_I_1 -((L_T + L_B) * C_L_1) + (1 - sigma_TL) * L_T * C_T_I_1
C_P_0	d(C_P_0 * Plasma) / dt = (Q_B - L_B) * C_B_V_0 + (L_T + L_B) * C_L_0 -(Q_B * C_P_0) -(Q_T * C_P_0) + (Q_T - L_T) * C_T_V_0
C_P_1	d(C_P_1 * Plasma) / dt = (Q_B - L_B) * C_B_V_1 + (L_T + L_B) * C_L_1 -(Q_B * C_P_1) -(Q_T * C_P_1) + (Q_T - L_T) * C_T_V_1
C_T_E_B_0	d(C_T_E_B_0 * Tissue_Endosomal) / dt = kon_FcRn * C_T_E_U_0 * C_T_FcRn_U * Tissue_Endosomal -(koff_FcRn * C_T_E_B_0 * Tissue_Endosomal) -(CLUP_T * (1 - FR) * C_T_E_B_0) -(CLUP_T * FR * C_T_E_B_0)
C_T_E_B_1	d(C_T_E_B_1 * Tissue_Endosomal) / dt = kon_FcRn * C_T_E_U_1 * C_T_FcRn_U * Tissue_Endosomal -(koff_FcRn * C_T_E_B_1 * Tissue_Endosomal) -(CLUP_T * (1 - FR) * C_T_E_B_1) -(CLUP_T * FR * C_T_E_B_1)
C_T_E_U_0	d(C_T_E_U_0 * Tissue_Endosomal) / dt = -(kon_FcRn * C_T_E_U_0 * C_T_FcRn_U * Tissue_Endosomal) + koff_FcRn * C_T_E_B_0 * Tissue_Endosomal -(kdeg * C_T_E_U_0 * Tissue_Endosomal) + CLUP_T * C_T_I_0 + CLUP_T * C_T_V_0
C_T_E_U_1	d(C_T_E_U_1 * Tissue_Endosomal) / dt = -(kon_FcRn * C_T_E_U_1 * C_T_FcRn_U * Tissue_Endosomal) + koff_FcRn * C_T_E_B_1 * Tissue_Endosomal -(kdeg * C_T_E_U_1 * Tissue_Endosomal) + CLUP_T * C_T_I_1 + CLUP_T * C_T_V_1
C_T_FcRn_U	d(C_T_FcRn_U * Tissue_Endosomal) / dt = -(kon_FcRn * C_T_E_U_0 * C_T_FcRn_U * Tissue_Endosomal) -(kon_FcRn * C_T_E_U_1 * C_T_FcRn_U * Tissue_Endosomal) + koff_FcRn * C_T_E_B_0 * Tissue_Endosomal + koff_FcRn * C_T_E_B_1 * Tissue_Endosomal + CLUP_T * (1 - FR) * C_T_E_B_0 + CLUP_T * (1 - FR) * C_T_E_B_1 + CLUP_T * FR * C_T_E_B_0 + CLUP_T * FR * C_T_E_B_1
C_T_I_0	d(C_T_I_0 * Tissue_Interstitial) / dt = CLUP_T * (1 - FR) * C_T_E_B_0 -((1 - sigma_TL) * L_T * C_T_I_0) -(CLUP_T * C_T_I_0) + (1 - sigma_Tv) * L_T * C_T_V_0
C_T_I_1	d(C_T_I_1 * Tissue_Interstitial) / dt = CLUP_T * (1 - FR) * C_T_E_B_1 -((1 - sigma_TL) * L_T * C_T_I_1) -(CLUP_T * C_T_I_1) + (1 - sigma_Tv) * L_T * C_T_V_1
C_T_V_0	d(C_T_V_0 * Tissue_Vascular) / dt = Q_T * C_P_0 + CLUP_T * FR * C_T_E_B_0 -((Q_T - L_T) * C_T_V_0) -(CLUP_T * C_T_V_0) -((1 - sigma_Tv) * L_T * C_T_V_0)
C_T_V_1	d(C_T_V_1 * Tissue_Vascular) / dt = Q_T * C_P_1 + CLUP_T * FR * C_T_E_B_1 -((Q_T - L_T) * C_T_V_1) -(CLUP_T * C_T_V_1) -((1 - sigma_Tv) * L_T * C_T_V_1)

## Sheet: ODE Tau
Name	ODE
C_B_CSF_0	d(C_B_CSF_0 * CSF) / dt = -(CLUP_BCSFB * C_B_CSF_0 * CSF) -(Q_B_ECF * C_B_CSF_0 * CSF) -((1 - sigma_CSF) * Q_B_CSF * C_B_CSF_0 * CSF) + Q_B_ECF * C_B_I_0 * CSF + (1 - sigma_BCSFB) * Q_B_CSF * C_B_V_0 * CSF
C_B_CSF_1	d(C_B_CSF_1 * CSF) / dt = -(CLUP_BCSFB * C_B_CSF_1 * CSF) -(Q_B_ECF * C_B_CSF_1 * CSF) -((1 - sigma_CSF) * Q_B_CSF * C_B_CSF_1 * CSF) + Q_B_ECF * C_B_I_1 * CSF + (1 - sigma_BCSFB) * Q_B_CSF * C_B_V_1 * CSF
C_B_EBBB_0	d(C_B_EBBB_0 * Endo_BBB) / dt = CLUP_BBB * C_B_I_0 * Endo_BBB + CLUP_BBB * C_B_V_0 * Endo_BBB -(kdeg * C_B_EBBB_0 * Endo_BBB)
C_B_EBBB_1	d(C_B_EBBB_1 * Endo_BBB) / dt = CLUP_BBB * C_B_I_1 * Endo_BBB + CLUP_BBB * C_B_V_1 * Endo_BBB -(kdeg * C_B_EBBB_1 * Endo_BBB)
C_B_EBCSFB_0	d(C_B_EBCSFB_0 * Endo_BCSFB) / dt = CLUP_BCSFB * C_B_CSF_0 * Endo_BCSFB + CLUP_BCSFB * C_B_V_0 * Endo_BCSFB -(kdeg * C_B_EBCSFB_0 * Endo_BCSFB)
C_B_EBCSFB_1	d(C_B_EBCSFB_1 * Endo_BCSFB) / dt = CLUP_BCSFB * C_B_CSF_1 * Endo_BCSFB + CLUP_BCSFB * C_B_V_1 * Endo_BCSFB -(kdeg * C_B_EBCSFB_1 * Endo_BCSFB)
C_B_I_0	d(C_B_I_0 * ISF) / dt = Q_B_ECF * C_B_CSF_0 * ISF -(Q_B_ECF * C_B_I_0 * ISF) -(CLUP_BBB * C_B_I_0 * ISF) -((1 - sigma_ISF) * Q_B_ECF * C_B_I_0 * ISF) + (1 - sigma_BBB) * Q_B_ECF * C_B_V_0 * ISF
C_B_I_1	d(C_B_I_1 * ISF) / dt = Q_B_ECF * C_B_CSF_1 * ISF -(Q_B_ECF * C_B_I_1 * ISF) -(CLUP_BBB * C_B_I_1 * ISF) -((1 - sigma_ISF) * Q_B_ECF * C_B_I_1 * ISF) + (1 - sigma_BBB) * Q_B_ECF * C_B_V_1 * ISF
C_B_V_0	d(C_B_V_0 * Brain_Vascular) / dt = -(CLUP_BBB * C_B_V_0 * Brain_Vascular) -(CLUP_BCSFB * C_B_V_0 * Brain_Vascular) -((1 - sigma_BBB) * Q_B_ECF * C_B_V_0 * Brain_Vascular) -((1 - sigma_BCSFB) * Q_B_CSF * C_B_V_0 * Brain_Vascular) -((Q_B - L_B) * C_B_V_0 * Brain_Vascular) + Q_B * C_P_0 * Brain_Vascular
C_B_V_1	d(C_B_V_1 * Brain_Vascular) / dt = -(CLUP_BBB * C_B_V_1 * Brain_Vascular) -(CLUP_BCSFB * C_B_V_1 * Brain_Vascular) -((1 - sigma_BBB) * Q_B_ECF * C_B_V_1 * Brain_Vascular) -((1 - sigma_BCSFB) * Q_B_CSF * C_B_V_1 * Brain_Vascular) -((Q_B - L_B) * C_B_V_1 * Brain_Vascular) + Q_B * C_P_1 * Brain_Vascular
C_L_0	d(C_L_0 * Lymph) / dt = (1 - sigma_CSF) * Q_B_CSF * C_B_CSF_0 * Lymph + (1 - sigma_ISF) * Q_B_ECF * C_B_I_0 * Lymph -((L_T + L_B) * C_L_0 * Lymph) + (1 - sigma_TL) * L_T * C_T_I_0 * Lymph
C_L_1	d(C_L_1 * Lymph) / dt = (1 - sigma_CSF) * Q_B_CSF * C_B_CSF_1 * Lymph + (1 - sigma_ISF) * Q_B_ECF * C_B_I_1 * Lymph -((L_T + L_B) * C_L_1 * Lymph) + (1 - sigma_TL) * L_T * C_T_I_1 * Lymph
C_P_0	d(C_P_0 * Plasma) / dt = (Q_B - L_B) * C_B_V_0 * Plasma + (L_T + L_B) * C_L_0 * Plasma -(Q_B * C_P_0 * Plasma) -(Q_T * C_P_0 * Plasma) + (Q_T - L_T) * C_T_V_0 * Plasma
C_P_1	d(C_P_1 * Plasma) / dt = (Q_B - L_B) * C_B_V_1 * Plasma + (L_T + L_B) * C_L_1 * Plasma -(Q_B * C_P_1 * Plasma) -(Q_T * C_P_1 * Plasma) + (Q_T - L_T) * C_T_V_1 * Plasma
C_T_E_0	d(C_T_E_0 * Tissue_Endosomal) / dt = -(kdeg * C_T_E_0 * Tissue_Endosomal) + CLUP_T * C_T_I_0 * Tissue_Endosomal + CLUP_T * C_T_V_0 * Tissue_Endosomal
C_T_E_1	d(C_T_E_1 * Tissue_Endosomal) / dt = -(kdeg * C_T_E_1 * Tissue_Endosomal) + CLUP_T * C_T_I_1 * Tissue_Endosomal + CLUP_T * C_T_V_1 * Tissue_Endosomal
C_T_I_0	d(C_T_I_0 * Tissue_Interstitial) / dt = -((1 - sigma_TL) * L_T * C_T_I_0 * Tissue_Interstitial) -(CLUP_T * C_T_I_0 * Tissue_Interstitial) + (1 - sigma_Tv) * L_T * C_T_V_0 * Tissue_Interstitial
C_T_I_1	d(C_T_I_1 * Tissue_Interstitial) / dt = -((1 - sigma_TL) * L_T * C_T_I_1 * Tissue_Interstitial) -(CLUP_T * C_T_I_1 * Tissue_Interstitial) + (1 - sigma_Tv) * L_T * C_T_V_1 * Tissue_Interstitial
C_T_V_0	d(C_T_V_0 * Tissue_Vascular) / dt = Q_T * C_P_0 * Tissue_Vascular -((Q_T - L_T) * C_T_V_0 * Tissue_Vascular) -(CLUP_T * C_T_V_0 * Tissue_Vascular) -((1 - sigma_Tv) * L_T * C_T_V_0 * Tissue_Vascular)
C_T_V_1	d(C_T_V_1 * Tissue_Vascular) / dt = Q_T * C_P_1 * Tissue_Vascular -((Q_T - L_T) * C_T_V_1 * Tissue_Vascular) -(CLUP_T * C_T_V_1 * Tissue_Vascular) -((1 - sigma_Tv) * L_T * C_T_V_1 * Tissue_Vascular)
